# Supplementary material for: Identification and Experimental Validation of LINC00582 Associated with B Cell Immune and Development of Pulpitis: Bioinformatics and In Vitro Analysis
Source: Diagnostics (Basel). 2023 May 9;13(10):1678. doi: 10.3390/diagnostics13101678 (PMC10217272; doi:10.3390/diagnostics13101678)
Supplement: Supplementary file 1 [file diagnostics-13-01678-s001.zip]

Archive with 1 entries (1 files):
- diagnostics-2279951-supplementary.pdf
